# Supplementary material for: Acetylsalicylic Acid Effect in Colorectal Cancer Taking into Account the Role of Tobacco, Alcohol and Excess Weight
Source: Int J Environ Res Public Health. 2023 Feb 24;20(5):4104. doi: 10.3390/ijerph20054104 (PMC10001481; doi:10.3390/ijerph20054104)
Supplement: Supplementary file 1 [file ijerph-20-04104-s001.zip]

Archive with 1 entries (1 files):
- ijerph-2173534-supplementary.pdf
